# Supplementary material for: A multidimensional perspective on microbial interactions
Source: FEMS Microbiol Lett. 2019 Jun 11;366(11):fnz125. doi: 10.1093/femsle/fnz125 (PMC6610204; doi:10.1093/femsle/fnz125)
Supplement: fnz125_Supplemental_File [file fnz125_supplemental_file.zip]

Archive with 1 entries (1 files):
- SupplementaryTable1.xlsx
