# Supplementary material for: A multidimensional perspective on microbial interactions
Source: FEMS Microbiol Lett. 2019 Jun 11;366(11):fnz125. doi: 10.1093/femsle/fnz125 (PMC6610204; doi:10.1093/femsle/fnz125)
Supplement: fnz125_Supplemental_File [file fnz125_supplemental_file.zip › SupplementaryTable1.xlsx]

## Sheet: Interaction Catalog
Interaction No.	Interaction name	Entities							Interaction Attributes																								References (Full references in 'references' tab)
									Specificity	Initial fitness costs			Ecological outcomes			Reported Dependencies			Site			Habitat							Compounds involved
		Participant 1	Participant 2	Participant 3	Taxonomic resolution	Domain 1	Domain 2	Domain 3	Targeted to specific organisms/phenotypes	Cost to participant 1	Cost to participant 2	Cost to participant 3	Outcome for participant 1	Outcome for participant 2	Outcome for participant 3	Contact	Time	Space	Cytoplasm	Membrane	Extracellular	Aquatic	Biofilm	Food product	Multicellular host	Soil	Synthetic	Ubiquitous	Small molecules	Nucleic acids	Peptides	Secondary metabolites
1	Acanthamoeba - Candidatus Procabacter - Parachlamydia	Acanthamoeba spp.	Candidatus Procabacter	Parachlamydia	Species-genus-genus	Eukarya	Bacteria	Bacteria	1	unknown	unknown	unknown	unknown	unknown	unknown	1	0	1	1	0	0	1	0	0	0	1	0	0	unknown	unknown	unknown	unknown	(Heinz et al. 2007)
2	Acetobacterium - Pelobacter	Acetobacterium woodii	Pelobacter acidigallici		Species-species	Bacteria	Bacteria		0	0	0	-	1	1	-	0	0	0	0	0	1	1	0	0	0	0	0	0	1	0	0	0	(Schink and Pfennig 1982; Costa, Pérez, and Kreft 2006a)
3	Acinetobacter - Pseudomonas	Acinetobacter	Pseudomonas putida		Genus-species	Bacteria	Bacteria		1	0	0	-	1	1	-	1	0	1	0	0	1	0	1	0	0	0	0	0	1	0	0	1	(Schink and Pfennig 1982; Nadell, Xavier, and Foster 2009)
4	Alteromonas - Prochlorococcus	Alteromonas macleodii	Prochlorococcus		Species-genus	Bacteria	Bacteria		0	0	0	-	0	1	-	0	1	0	0	0	1	1	0	0	0	0	0	0	1	0	0	0	(Steven J Biller et al. 2018)
5	Ammonia-oxidizers - Nitrite-oxidizers	Ammonia-oxidizing bacteria	Nitrite-oxidizing bacteria		Class-class	Bacteria	Bacteria		0	0	0	-	1	1	-	0	0	0	0	0	1	0	0	0	0	1	0	0	1	0	0	0	(Lipschultz et al. 1981; Winkler et al. 2012; Koch et al. 2015; D’Souza et al. 2018)
6	Archaea - Desulfosarcina	Archaea (ANME-2)	Desulfosarcina sp.		Phylum-genus	Archaea	Bacteria		0	0	0	-	0	1	-	0	0	1	0	0	1	1	0	0	0	0	0	0	1	0	0	0	(Dekas, Poretsky, and Orphan 2009; D’Souza et al. 2018)
7	Aspergillus - Streptomyces	Aspergillus nidulans	Streptomyces rapamycinicus		Species-species	Eukarya	Bacteria		1	1	0	-	1	unknown	-	1	0	1	0	0	1	0	0	0	0	1	0	0	0	0	0	1	(Schroeckh et al. 2009; Braga, Dourado, and Araújo 2016)
8	Azotobacter - Alternaria - Chlamydomonas	Azotobacter sp.	Alternaria sp.	Chlamydomonas sp.	Species-species	Bacteria	Eukarya	Bacteria	0	0	0	0	1	1	1	1	0	1	0	0	1	0	0	0	0	0	1	0	1	0	0	0	(Lőrincz et al. 2010; D’Souza et al. 2018)
9	Bacillus - Debaryomyces	Bacillus sp.	Debaryomyces vanriji		Species-species	Bacteria	Eukarya		0	0	0	-	0	1	-	0	0	0	0	0	1	1	0	0	0	0	0	0	1	0	0	0	(Rikhvanov et al. 1999; D’Souza et al. 2018)
10	Bacteroides - Bacteroides	Bacteroides ovatus	Bacteroides vulgatus and others		Species-species	Bacteria	Bacteria		0	1	0	-	1	1	-	0	0	0	0	0	1	0	0	0	1	0	0	0	1	0	0	0	(Rakoff-Nahoum, Foster, and Comstock 2016)
11	Bacteroides - Bacteroides	Bacteroides, donor	Bacteroides, recipient		Species-species	Bacteria	Bacteria		1	1	1	-	0	1	-	1	0	0	0	1	0	0	0	0	1	0	0	0	0	1	0	0	(Shoemaker et al. 2001)
12	Bacteroidetes - Actinobacteria	Bacteroidetes	Actinobacteria		Phylum-phylum	Bacteria	Bacteria		0	0	0	-	0	1	-	0	0	0	0	0	1	1	0	0	0	0	0	0	1	0	1	0	(Garcia et al. 2015; D’Souza et al. 2018)
13	Baumannia - Sulcia	Baumannia cicadellinicola	Sulcia muelleri		Species-species	Bacteria	Bacteria		1	1	1	-	1	1	-	0	0	0	0	0	1	0	0	0	1	0	0	0	0	0	1	0	(Wu et al. 2006; D’Souza et al. 2018)
14	Bifidobacterium - Eubacterium	Bifidobacterium adolescentis	Eubacterium hallii		Species-species	Bacteria	Bacteria		0	0	0	-	0	1	-	0	0	0	0	0	1	0	0	0	1	0	0	0	1	0	0	0	(Belenguer et al. 2006; D’Souza et al. 2018)
15	Bifidobacterium - Roseburia	Bifidobacterium adolescentis	Roseburia sp.		Species-species	Bacteria	Bacteria		0	0	0	-	0	1	-	0	0	0	0	0	1	0	0	0	1	0	0	0	1	0	0	0	(Belenguer et al. 2006; D’Souza et al. 2018)
16	Burkholderia - Purpureocillium	Burkholderia gladioli	Purpureocillium lilacinum		Species-species	Bacteria	Eukarya		1	1	0	-	1	-1	-	0	0	1	0	0	1	0	0	0	1	0	0	0	0	0	0	1	(Flórez et al. 2017)
17	Burkholderia - Rhizopus	Burkholderia spp.	Rhizopus		Species-genus	Bacteria	Eukarya		1	unknown	unknown	-	1	1	-	1	0	1	1	0	0	0	0	0	0	1	0	0	0	0	0	1	(Partida-Martinez et al. 2007; Braga, Dourado, and Araújo 2016)
18	Candidatus Jidaibacter - Acanthamoeba	Candidatus Jidaibacter	Acanthamoeba spp.		Genus-species	Bacteria	Eukarya		1	unknown	unknown	-	1	1	-	1	0	1	1	0	0	1	0	0	0	1	0	0	unknown	unknown	1	unknown	(Schulz et al. 2016)
19	Cellulomonas - Diazotrophs	Cellulomonas sp.	Diazotrophs sp.		Species-species	Bacteria	Bacteria, Archaea		0	0	0	-	0	1	-	0	0	0	0	0	1	0	0	0	0	1	0	0	1	0	0	0	(Halsall and Gibson 1989; D’Souza et al. 2018)
20	Stachybotrys - Rhizoctonia	Stachybotrys elegans	Rhizoctonia solani		Species-species	Eukarya	Eukarya		1	1	1	-	-1	-1	-	0	0	1	0	0	1	0	0	0	1	0	0	0	0	0	0	1	(Morissette, Driscoll, and Jabaji-Hare 2003; Morissette et al. 2008; Chamoun and Jabaji 2011; Braga, Dourado, and Araújo 2016)
21	Chlamydiae - Cyanidioschyzon	Chlamydiae	Cyanidioschyzon merolae		Phylum-species	Bacteria	Eukarya		0	0	1	-	unknown	1	-	0	0	0	0	0	1	1	0	0	0	0	0	0	0	1	0	0	(Huang and Gogarten 2007)
22	Chlorochromatium - Variovorax, Rhodoferax, or Delftia	Chlorochromatium aggregatum	Variovorax, Rhodoferax, or Delftia		Species-genus	Bacteria	Bacteria		1	0	0	-	1	1	-	1	0	0	0	1	0	1	0	0	0	0	0	0	1	0	0	0	(Wanner, Vogl, and Overmann 2008)
23	Donghicola - Phaeodactylum	Donghicola sp.	Phaeodactylum tricornutu		Species-species	Bacteria	Eukarya		0	0	0	-	1	1	-	0	0	0	0	0	1	1	0	0	0	0	0	0	1	0	0	0	(Suleiman et al. 2016; D’Souza et al. 2018)
24	Escherichia - Acinetobacter	Escherichia coli	Acinetobacter baylyi		Species-species	Bacteria	Bacteria		1	1	0	-	1	1	-	1	0	0	0	1	0	0	0	0	1	1	0	0	0	0	1	0	(Pande et al. 2015)
25	Escherichia - Actinobacillus	Escherichia coli	Actinobacillus sp.		Species-species	Bacteria	Bacteria		unknown	unknown	unknown	-	0	1	-	0	0	1	0	0	1	0	0	0	1	0	0	0	1	0	0	0	(Loera-Muro et al. 2016; D’Souza et al. 2018)
26	Fungal ectosymbionts - Fusarium	Ectosymbionts: Serratia, Achromobacter, Bacillus, and Stenotrophomonas	Fusarium oxysporum		Genus-species	Bacteria	Eukarya		1	unknown	1	-	unknown	-1	-	1	0	0	0	1	0	0	0	0	0	1	0	0	0	0	0	1	(Minerdi et al. 2008)
27	Geobacter - Geobacter	Geobacter metallireducens	Geobacter sulfurreducens		Species-species	Bacteria	Bacteria		1	1	1	-	1	1	-	1	0	1	0	1	0	0	0	0	0	1	0	0	1	0	0	0	(Summers et al. 2010)
28	Geobacter - Geobacter	Geobacter metallireducens	Geobacter sulfurreducens		Species-species	Bacteria	Bacteria		1	1	unknown	-	1	unknown	-	1	0	0	1	0	0	0	0	0	1	0	0	0	0	0	0	0	(Reguera et al. 2005; Gorby et al. 2006)
29	Halomonas - Amphidinium	Halomonas sp.	Amphidinium operculatum		Species-species	Bacteria	Eukarya		1	1	1	-	1	1	-	0	0	0	0	0	1	1	0	0	0	0	0	0	1	0	0	0	(Croft et al. 2005; D’Souza et al. 2018)
30	Igniococcus - Nanoarchaeum	Igniococcus hospitalis	Nanoarchaeum equitans		Species-species	Archaea	Archaea		0	0	0	-	unknown	1	-	1	0	0	0	0	1	1	0	0	0	0	0	0	1	0	1	1	(Jahn et al. 2008)
31	Lactobacillus - Streptococcus	Thermophilic lactobacilli	Streptococcus thermophilus		Genus-species	Bacteria	Bacteria		0	0	0	-	0	1	-	0	0	0	0	0	1	0	0	1	0	0	0	0	0	0	1	0	(Accolas, Veaux, and Auclair 1971; D’Souza et al. 2018)
32	Legionella - Acanthamoeba	Legionella pneumophila	Acanthamoeba spp.		Species-species	Bacteria	Eukarya		1	0	1	-	1	-1	-	1	0	1	1	0	0	1	0	0	0	1	0	0	0	0	0	0	(Molmeret et al. 2005)
33	Marinobacter - Scrippsiella	Marinobacter sp.	Scrippsiella trochoidea		Species-species	Bacteria	Eukarya		0	0	0	-	1	1	-	0	1	0	0	0	1	1	0	0	0	0	0	0	0	0	0	1	(Amin et al. 2009; D’Souza et al. 2018)
34	Mesorhizobium - Lobomonas	Mesorhizobium loti	Lobomonas rostrata		Species-species	Bacteria	Bacteria		1	unknown	unknown	-	1	1	-	0	0	0	0	0	1	1	0	0	0	0	0	0	1	0	0	0	(Ridley, Day, and Smith 2018)
35	Mesorhizobium - Lobomonas	Mesorhizobium loti	Lobomonas rostrata		Species-species	Bacteria	Bacteria		1	1	1	-	1	1	-	0	0	0	0	0	1	1	0	0	0	0	0	0	1	0	0	1	(Grant et al. 2014)
36	Methanobrevibacter - Syntrophococcus	Methanobrevibacter simithii	Syntrophococcus sucromutans		Species-species	Bacteria	Bacteria		1	0	0	-	1	1	-	0	0	0	0	0	1	0	0	0	1	0	0	0	1	0	0	0	(Krumholz and Bryant 1986)
37	Methanosarcina - Desulfovibrio	Methanosarcina barkeri	Desulfovibrio vulgaris		Species-species	Archaea	Bacteria		0	0	1	-	0	1	-	0	0	0	0	0	1	1	0	0	1	1	0	0	0	1	0	0	(Scholten et al. 2007)
38	Methylobacterium - Xylella	Methylobacterium mesophilicum SR1.6/6 and Curtobacterium sp. ER1.6/6	Xylella fastidiosa		Species-species	Bacteria	Bacteria		1	1	1	-	1	-1	-	0	0	1	0	0	1	0	0	0	0	1	0	0	0	0	0	1	(Araújo et al. 2002; Braga, Dourado, and Araújo 2016)
39	Myxococcus - Bacillus	Myxococcus xanthus	Bacillus subtilis, Escherichia coli, Saccharomyces cerevisiae, phage		Species-species	Bacteria	Bacteria, Eukarya, Viruses		1	0	0	-	1	-1	-	1	0	1	1	0	0	0	0	0	0	1	0	0	0	1	1	0	(Berleman et al. 2006)
40	Nitrosomonas - Nitrobacter	Nitrosomonas	Nitrobacter		Species-species	Bacteria	Bacteria		0	1	1	-	1	1	-	0	0	0	0	0	1	0	0	0	0	1	0	0	0	0	0	0	(Costa, Pérez, and Kreft 2006b; Schmidt, Bock, and Jetten 2001)
41	Ochromonas - Community	Ochromonas sp. strain DS	Complex bacterial community		Species-domain	Eukarya	Bacteria		1	0	0	-	1	-1	-	1	0	1	1	0	0	1	0	0	0	1	0	0	0	0	0	0	(Hahn and Höfle 1999)
42	Pelotomaculum - Methanothermobacter	Pelotomaculum thermopropionicum	Methanothermobacter thermautotrophicus		Species-species	Bacteria	Bacteria		0	0	0	-	1	1	-	0	0	0	0	0	1	1	0	0	0	0	0	0	1	0	0	0	(H Imachi et al. 2000; Hiroyuki Imachi et al. 2002; Kato and Watanabe 2010)
43	Phage - Escherichia	Phage lambda	Escherichia coli		Species-species	Viruses	Bacteria		0	0	1	-	1	1	-	1	1	0	1	0	0	0	0	0	0	0	0	1	0	1	1	0	(Barondess and Beckwith 1995)
44	Phytoplankton - Crenarchaea	Phytoplankton	Crenarchaea		Order-phylum	Bacteria, Archaea, Eukarya	Archaea		0	0	0	-	0	1	-	0	0	0	0	0	1	1	0	0	0	0	0	0	1	0	0	0	(Fietz et al. 2011; D’Souza et al. 2018)
45	Prochlorococcus - Alteromonas	Prochlorococcus sp.	Alteromonas sp.		Species-species	Bacteria	Bacteria		0	0	0	-	0	1	-	0	0	0	0	0	1	1	0	0	0	0	0	0	1	0	0	0	(S. J. Biller et al. 2014; D’Souza et al. 2018)
46	Pseudomonadaceae - Stenotrophomonadaceae	Pseudomonadaceae sp.	Stenotrophomonadaceae sp.		Species-species	Bacteria	Bacteria		0	0	0	-	0	1	-	0	0	0	0	0	1	0	0	0	0	1	0	0	0	0	0	0	(Wald et al. 2015; D’Souza et al. 2018)
47	Pseudomonas - Acanthamoeba	Pseudomonas fluorescens CHA0	Acanthamoeba castellanii		Species-species	Bacteria	Eukarya		0	1	1	-	1	-1	-	0	0	1	0	0	1	0	0	0	0	1	0	0	0	0	0	1	(Jousset, Scheu, and Bonkowski 2008)
48	Pseudomonas - Candida	Pseudomonas aeruginosa	Candida albicans filamentous form		Species-species	Bacteria	Eukarya		1	1	1	-	1	-1	-	1	0	1	0	0	1	0	1	0	0	0	0	0	0	0	0	1	(Hogan and Kolter 2002; Braga, Dourado, and Araújo 2016)
49	Pseudomonas - Pseudomonas	Pseudomonas aeruginosa, donor	Pseudomonas aeruginosa, recipient		Species-species	Bacteria	Bacteria		1	1	1	-	1	1	-	0	0	1	0	0	1	0	1	0	0	0	0	0	0	0	0	1	(Lamont et al. 2002; Braga, Dourado, and Araújo 2016)
50	Pseudomonas - Staphylococcus	Pseudomonas aeruginosa	Staphylococcus aureus		Species-species	Bacteria	Bacteria		1	1	0	-	1	1	-	0	0	0	0	0	1	0	0	0	1	0	0	0	0	0	0	1	(Hoffman et al. 2006)
51	Ruminococcus - Selenomonas	Ruminococcus flavefaciens	Selenomonas ruminantium		Species-species	Bacteria	Bacteria		0	0	0	-	0	1	-	0	0	0	0	0	1	0	0	0	1	0	0	0	1	0	0	0	(Sawanon and Kobayashi 2006; D’Souza et al. 2018)
52	Saccharomyces - Acinetobacter	Saccharomyces cerevisiae	Acinetobacter sp.		Species-species	Eukarya	Bacteria		0	0	0	-	0	1	-	0	0	1	0	0	1	1	0	0	1	1	0	0	1	0	0	0	(Smith, Des Etages, and Snyder 2004; D’Souza et al. 2018)
53	Saccharomyces - Lactococcus - Lactobacillus	Saccharomyces cerevisiae	Lactococcus lactis	Lactobacillus plantarum	Species-species	Eukarya	Bacteria	Bacteria	0	0	0	0	1	1	1	0	0	0	0	0	1	0	0	0	1	0	0	0	1	0	1	0	(Ponomarova et al. 2017)
54	Saccharornyces - Lactobacillus	Saccharornyces exiguus	Lactobacillus brevis subsp. lindneri		Species-species	Eukarya	Bacteria		0	0	0	-	0	1	-	0	0	0	0	0	1	0	0	1	0	0	0	0	1	0	0	0	(Gobbetti, Corsetti, and Rossi 1994; D’Souza et al. 2018)
55	Staphylococcus - Azospirillum	Staphylococcus sp.	Azospirillum brasilense		Species-species	Bacteria	Bacteria		0	0	0	-	0	1	-	0	0	0	0	0	1	0	0	0	0	1	0	0	0	0	1	0	(Holguin and Bashan 1996; D’Souza et al. 2018)
56	Streptococci - Capnocytophaga	Streptococci sp.	Capnocytophaga sp.		Species-species	Bacteria	Bacteria		0	0	0	-	0	1	-	0	0	1	0	0	1	0	0	0	1	0	0	0	1	0	0	0	(Mark Welch et al. 2016; D’Souza et al. 2018)
57	Streptococcus - Actinomyces	Streptococcus oralis	Actinomyces naeslunii		Species-species	Bacteria	Bacteria		1	1	0	-	1	1	-	1	0	1	0	0	1	0	0	0	1	0	0	0	0	0	0	1	(Rickard et al. 2006)
58	Streptococcus - Aggregatibacter	Streptococcus gordonii	Aggregatibacter actinomycetemcomitans		Species-species	Bacteria	Bacteria		0	0	1	-	1	1	-	0	0	1	0	0	1	0	0	0	1	0	0	0	1	0	0	0	(Brown and Whiteley 2007; Ramsey, Rumbaugh, and Whiteley 2011; Tong, Zeng, and Burne 2011; Stacy et al. 2014)
59	Streptococcus - Lactobacillus	Streptococcus thermophilus	Lactobacillus bulgaricus		Species-species	Bacteria	Bacteria		1	1	1	-	0	1	-	0	0	0	0	0	1	0	0	1	0	0	0	0	0	1	0	0	(Sieuwerts et al. 2010) (D’Souza et al. 2018)
60	Streptococcus - Oral caries community	Streptococcus mutans	Oral caries-associated community		Species-domain	Bacteria	Bacteria		1	1	1	-	1	1	-	1	0	1	0	1	0	0	0	0	1	0	0	0	0	0	1	0	(Nobbs, Lamont, and Jenkinson 2009; Beachey and Courtney 1987; Castro, Tovar, and Jaramillo 2006)
61	Streptomyces - Actinomycetes	Streptomyces coelicolor	Actinomycetes		Species-order	Bacteria	Bacteria		1	1	1	-	unknown	unknown	-	0	0	1	0	0	1	0	0	0	0	1	0	0	0	0	0	1	(Traxler et al. 2013; Braga, Dourado, and Araújo 2016)
62	Streptomyces - Rhodococcus	Streptomyces padanus	Rhodococcus fascians		Species-species	Bacteria	Bacteria		0	0	1	-	unknown	1	-	0	0	0	0	0	1	0	0	0	0	1	0	0	0	1	0	0	(Kurosawa et al. 2008)
63	Syntrophobacter - Desulfovibrio	Syntrophobacter wolinii	Desulfovibrio sp.		Species-species	Bacteria	Bacteria		0	0	0	-	0	1	-	0	0	0	0	0	1	1	0	0	0	0	0	0	1	0	0	0	(David R. Boone and Bryant 1980; de Bok, Plugge, and Stams 2004)
64	﻿Syntrophomonas - ﻿Methanobacterium	﻿Syntrophomonas wolfei	﻿Methanobacterium formicicum		Species-species	Bacteria	Bacteria		0	0	0	-	1	1	-	1	0	1	0	0	1	1	0	0	0	0	0	0	1	0	0	0	(D R Boone, Johnson, and Liu 1989; D’Souza et al. 2018)
65	Syntrophomonas - Methanospirillum	Syntrophomonas wolfei	Methanospirillum hungatii		Species-species	Bacteria	Archaea		0	0	0	-	1	1	-	0	0	0	0	0	1	0	0	0	0	1	0	0	1	0	0	0	(McInerney, Bryant, and Pfennig 1979; McInerney et al. 2008; McInerney et al. 1981)
66	﻿Thalassiosira - Roseobacter	﻿Thalassiosira pseudonana	Roseobacter		Species-genus	Eukarya	Bacteria		0	0	0	-	unknown	1	-	0	0	0	0	0	1	1	0	0	0	0	0	0	1	0	0	0	(Durham et al. 2015; Ponomarova and Patil 2015)
67	Thermosynechococcus - Roseiflexus	Thermosynechococcus sp.	Roseiflexus castenholzii		Species-species	Bacteria	Bacteria		0	0	0	-	0	1	-	0	0	0	0	0	1	1	0	0	0	0	0	0	1	0	0	0	(Rodionova et al. 2015; D’Souza et al. 2018)
68	Thioploca - Anamox	Thioploca	Anaerobic ammonium-oxidizing (anammox) bacteria		Genus-phylum	Bacteria	Bacteria		0	0	0	-	unknown	1	-	1	0	0	0	0	1	1	0	0	0	0	0	0	1	0	0	0	(Prokopenko et al. 2013; Ponomarova and Patil 2015)
69	Treponema - Treponema	Treponema azotonutricium	Treponema primitia		Species-species	Bacteria	Bacteria		1	unknown	unknown	-	1	1	-	0	0	0	0	0	1	0	0	0	1	0	0	0	1	0	1	0	(Brauman et al. 1992; Odelson and Breznak 1983)
70	Trichoderma - Clostridium	Trichoderma sp.	Clostridium butyricum		Species-species	Eukarya	Bacteria		0	0	0	-	1	1	-	0	0	0	0	0	1	0	0	0	0	1	0	0	1	0	0	0	(Lynch and Harper 1985; D’Souza et al. 2018)
71	Trichoderma - Moniliophthora	Trichoderma harzianum	Moniliophthora roreri		Species-species	Eukarya	Eukarya		1	1	1	-	1	-1	-	0	0	1	0	0	1	0	0	0	0	1	0	0	0	0	0	1	(Tata et al. 2015; Braga, Dourado, and Araújo 2016)
72	Vibrio - Salpingoeca	Vibrio fischeri	Salpingoeca rosetta		Species-species	Bacteria	Eukarya		1	1	unknown	-	unknown	1	-	0	0	1	0	0	1	1	0	0	0	0	0	0	0	0	1	0	(Woznica et al. 2017)
73	Vibrio - Vibrio	Vibrio sp. strain V0304, donor	Vibrio sp. strain V0304, recipient		Species-species	Bacteria	Bacteria		1	1	1	-	1	1	-	0	0	0	0	0	1	0	1	0	0	0	0	0	0	0	0	1	(Guan, Kanoh, and Kamino 2001; Braga, Dourado, and Araújo 2016)
74	Zygotorulaspora - Lactobacillus	Zygotorulaspora florentina	Lactobacillus nagelii		Species-species	Eukarya	Bacteria		1	1	1	-	0	1	-	0	0	0	0	0	1	0	0	1	0	0	0	0	0	0	1	0	(Stadie et al. 2013; D’Souza et al. 2018)

## Sheet: Definitions
Attribute	Definition	Quantification
Specificity	The reported mechanism of interaction is deployed in a manner specific to the recipient (e.g. signaling molecules specific to one species vs. nonspecific secretion of waste products).	Binary
Cost	Establishment of the reported interaction (e.g. secretion of a metabolite) imposes a fitness burden on an organism involved (i.e. the individual fitness/growth rate of the organism would initially have been greater had it not established the interaction).	Binary
Ecological outcome	The ultimate ecological effect the interaction confers on each participant. Combining these values for both participants in a pairwise interaction yields its overall ecological outcome (e.g. 1,-1 corresponds to selfishness; 1,1 corresponds to mutualism, etc.).	1	Beneficial
		0	Neutral
		-1	Detrimental
Contact dependence	Interaction is reported to occur only if direct physical contact between the different species is present.	Binary
Time dependence	Interaction is reported to occur only in a specific temporal frame (e.g. occurring only at one point in a circadian cycle).	Binary
Spatial dependence	Interaction is reported to occur only if organisms are in a specific spatial configuration.	Binary
Site	The site, relative to the microbes involved, in which the interaction is reported to take place: extracellular (e.g. signaling molecule release or metabolic exchange), membrane (e.g. protein docking or conjugation), or cytoplasm (e.g. direct predation).	Binary value for each site
Habitat	The biome(s) in which the interaction or participating organisms have been observed: aquatic, biofilm, food product, multicellular host, soil, synthetic, or ubiquitous.	Binary value for each habitat
Compounds involved	The type of molecule that mediates the interaction: small molecules (e.g. carbohydrates or metabolic intermediates, but not secondary metabolites), nucleic acids (e.g. DNA), peptides (e.g. amino acids), or secondary metabolites (e.g. quorum sensing molecules)	Binary value for each compound type

## Sheet: References
Accolas J, Veaux M, Auclair J. Étude des interactions entre diverses bactéries lactiques thermophiles et mésophiles, en relation avec la fabrication des fromages à pâte cuite. Lait 1971;51:249–72.
Amin SA, Green DH, Hart MC et al. Photolysis of iron-siderophore chelates promotes bacterial-algal mutualism. Proc Natl Acad Sci U S A 2009;106:17071–6.
Araújo WL, Marcon J, Maccheroni W et al. Diversity of endophytic bacterial populations and their interaction with Xylella fastidiosa in citrus plants. Appl Environ Microbiol 2002;68:4906–14.
Barondess JJ, Beckwith J. bor gene of phage lambda, involved in serum resistance, encodes a widely conserved outer membrane lipoprotein. J Bacteriol 1995;177:1247–53.
Beachey EH, Courtney HS. Bacterial adherence: the attachment of group A streptococci to mucosal surfaces. Rev Infect Dis 1987;9 Suppl 5:S475-81.
Belenguer A, Duncan SH, Calder AG et al. Two routes of metabolic cross-feeding between Bifidobacterium adolescentis and butyrate-producing anaerobes from the human gut. Appl Environ Microbiol 2006;72:3593–9.
Berleman JE, Chumley T, Cheung P et al. Rippling is a predatory behavior in Myxococcus xanthus. J Bacteriol 2006;188:5888–95.
Biller SJ, Coe A, Roggensack SE et al. Heterotroph Interactions Alter Prochlorococcus Transcriptome Dynamics during Extended Periods of Darkness. mSystems 2018;3, DOI: 10.1128/mSystems.00040-18.
Biller SJ, Schubotz F, Roggensack SE et al. Bacterial Vesicles in Marine Ecosystems. Science (80- ) 2014;343:183–6.
de Bok FAM, Plugge CM, Stams AJM. Interspecies electron transfer in methanogenic propionate degrading consortia. Water Res 2004;38:1368–75.
Boone DR, Bryant MP. Propionate-Degrading Bacterium, Syntrophobacter wolinii sp. nov. gen. nov., from Methanogenic Ecosystems. Appl Environ Microbiol 1980;40:626–32.
Boone DR, Johnson RL, Liu Y. Diffusion of the Interspecies Electron Carriers H(2) and Formate in Methanogenic Ecosystems and Its Implications in the Measurement of K(m) for H(2) or Formate Uptake. Appl Environ Microbiol 1989;55:1735–41.
Braga RM, Dourado MN, Araújo WL. Microbial interactions: ecology in a molecular perspective. Brazilian J Microbiol 2016;47:86–98.
Brauman A, Kane MD, Labat M et al. Genesis of Acetate and Methane by Gut Bacteria of Nutritionally Diverse Termites. Science (80- ) 1992;257:1384–7.
Brown SA, Whiteley M. A novel exclusion mechanism for carbon resource partitioning in Aggregatibacter actinomycetemcomitans. J Bacteriol 2007;189:6407–14.
Castro P, Tovar JA, Jaramillo L. Adhesion of Streptococcus mutans to salivary proteins in caries-free and caries-susceptible individuals. Acta Odontol Latinoam 2006;19:59–66.
Chamoun R, Jabaji S. Expression of genes of Rhizoctonia solani and the biocontrol Stachybotrys elegans during mycoparasitism of hyphae and sclerotia. Mycologia 2011;103:483–93.
Costa E, Pérez J, Kreft J-U. Why is metabolic labour divided in nitrification? Trends Microbiol 2006a;14:213–9.
Costa E, Pérez J, Kreft J-U. Why is metabolic labour divided in nitrification? Trends Microbiol 2006b;14:213–9.
Croft MT, Lawrence AD, Raux-Deery E et al. Algae acquire vitamin B12 through a symbiotic relationship with bacteria. Nature 2005;438:90–3.
D’Souza G, Shitut S, Preussger D et al. Ecology and evolution of metabolic cross-feeding interactions in bacteria. Nat Prod Rep 2018;35:455–88.
Dekas AE, Poretsky RS, Orphan VJ. Deep-Sea Archaea Fix and Share Nitrogen in Methane-Consuming Microbial Consortia. Science (80- ) 2009;326:422–6.
Durham BP, Sharma S, Luo H et al. Cryptic carbon and sulfur cycling between surface ocean plankton. Proc Natl Acad Sci U S A 2015;112:453–7.
Fietz S, Martínez-Garcia A, Rueda G et al. Crenarchaea and phytoplankton coupling in sedimentary archives: Common trigger or metabolic dependence? Limnol Oceanogr 2011;56:1907–16.
Flórez L V., Scherlach K, Gaube P et al. Antibiotic-producing symbionts dynamically transition between plant pathogenicity and insect-defensive mutualism. Nat Commun 2017;8:15172.
Garcia SL, Buck M, McMahon KD et al. Auxotrophy and intrapopulation complementary in the ‘interactome’ of a cultivated freshwater model community. Mol Ecol 2015;24:4449–59.
Gobbetti M, Corsetti A, Rossi J. The sourdough microflora. Interactions between lactic acid bacteria and yeasts: metabolism of carbohydrates. Appl Microbiol Biotechnol 1994;41:456–60.
Gorby YA, Yanina S, McLean JS et al. Electrically conductive bacterial nanowires produced by Shewanella oneidensis strain MR-1 and other microorganisms. Proc Natl Acad Sci U S A 2006;103:11358–63.
Grant MAA, Kazamia E, Cicuta P et al. Direct exchange of vitamin B12 is demonstrated by modelling the growth dynamics of algal-bacterial cocultures. ISME J 2014;8:1418–27.
Guan LL, Kanoh K, Kamino K. Effect of exogenous siderophores on iron uptake activity of marine bacteria under iron-limited conditions. Appl Environ Microbiol 2001;67:1710–7.
Hahn MW, Höfle MG. Flagellate predation on a bacterial model community: interplay of size-selective grazing, specific bacterial cell size, and bacterial community composition. Appl Environ Microbiol 1999;65:4863–72.
Halsall DM, Gibson AH. Nitrogenase activity by diazotrophs grown on a range of agricultural plant residues. Soil Biol Biochem 1989;21:1037–43.
Heinz E, Kolarov I, Kästner C et al. An Acanthamoeba sp. containing two phylogenetically different bacterial endosymbionts. Environ Microbiol 2007;9:1604–9.
Hoffman LR, Déziel E, D’Argenio DA et al. Selection for Staphylococcus aureus small-colony variants due to growth in the presence of Pseudomonas aeruginosa. Proc Natl Acad Sci U S A 2006;103:19890–5.
Hogan DA, Kolter R. Pseudomonas-Candida Interactions: An Ecological Role for Virulence Factors. Science (80- ) 2002;296:2229–32.
Holguin G, Bashan Y. Nitrogen-fixation by Azospirillum brasilense Cd is promoted when co-cultured with a mangrove rhizosphere bacterium (Staphylococcus sp.). Soil Biol Biochem 1996;28:1651–60.
Huang J, Gogarten JP. Did an ancient chlamydial endosymbiosis facilitate the establishment of primary plastids? Genome Biol 2007;8:R99.
Imachi H, Sekiguchi Y, Kamagata Y et al. Cultivation and in situ detection of a thermophilic bacterium capable of oxidizing propionate in syntrophic association with hydrogenotrophic methanogens in a thermophilic methanogenic granular sludge. Appl Environ Microbiol 2000;66:3608–15.
Imachi H, Sekiguchi Y, Kamagata Y et al. Pelotomaculum thermopropionicum gen. nov., sp. nov., an anaerobic, thermophilic, syntrophic propionate-oxidizing bacterium. Int J Syst Evol Microbiol 2002;52:1729–35.
Jahn U, Gallenberger M, Paper W et al. Nanoarchaeum equitans and Ignicoccus hospitalis: New insights into a unique, intimate association of two archaea. J Bacteriol 2008;190:1743–50.
Jousset A, Scheu S, Bonkowski M. Secondary metabolite production facilitates establishment of rhizobacteria by reducing both protozoan predation and the competitive effects of indigenous bacteria. Funct Ecol 2008;22:714–9.
Kato S, Watanabe K. Ecological and Evolutionary Interactions in Syntrophic Methanogenic Consortia. Microbes Env 2010;25:145–51.
Koch H, Lücker S, Albertsen M et al. Expanded metabolic versatility of ubiquitous nitrite-oxidizing bacteria from the genus Nitrospira. Proc Natl Acad Sci 2015;112:11371–6.
Krumholz LR, Bryant MP. Syntrophococcus sucromutans sp. nov. gen. nov. uses carbohydrates as electron donors and formate, methoxymonobenzenoids or Methanobrevibacter as electron acceptor systems. Arch Microbiol 1986;143:313–8.
Kurosawa K, Ghiviriga I, Sambandan TG et al. Rhodostreptomycins, Antibiotics Biosynthesized Following Horizontal Gene Transfer from Streptomyces padanus to Rhodococcus fascians. J Am Chem Soc 2008;130:1126–7.
Lamont IL, Beare PA, Ochsner U et al. Siderophore-mediated signaling regulates virulence factor production in Pseudomonasaeruginosa. Proc Natl Acad Sci U S A 2002;99:7072–7.
Lipschultz F, Zafiriou OC, Wofsy SC et al. Production of NO and N2O by soil nitrifying bacteria. Nature 1981;294:641–3.
Loera-Muro A, Jacques M, Avelar-González FJ et al. Auxotrophic Actinobacillus pleurpneumoniae grows in multispecies biofilms without the need for nicotinamide-adenine dinucleotide (NAD) supplementation. BMC Microbiol 2016;16:128.
Lőrincz Z, Preininger É, Kósa A et al. Artificial tripartite symbiosis involving a green alga (Chlamydomonas), a bacterium (Azotobacter) and a fungus (Alternaria): Morphological and physiological characterization. Folia Microbiol (Praha) 2010;55:393–400.
Lynch JM, Harper SHT. The Microbial Upgrading of Straw for Agricultural Use. Philos Trans R Soc B Biol Sci 1985;310:221–6.
Mark Welch JL, Rossetti BJ, Rieken CW et al. Biogeography of a human oral microbiome at the micron scale. Proc Natl Acad Sci 2016;113:E791–800.
McInerney MJ, Bryant MP, Hespell RB et al. Syntrophomonas wolfei gen. nov. sp. nov., an Anaerobic, Syntrophic, Fatty Acid-Oxidizing Bacterium. Appl Environ Microbiol 1981;41:1029–39.
McInerney MJ, Bryant MP, Pfennig N. Anaerobic bacterium that degrades fatty acids in syntrophic association with methanogens. Arch Microbiol 1979;122:129–35.
McInerney MJ, Struchtemeyer CG, Sieber J et al. Physiology, Ecology, Phylogeny, and Genomics of Microorganisms Capable of Syntrophic Metabolism. Ann N Y Acad Sci 2008;1125:58–72.
Minerdi D, Moretti M, Gilardi G et al. Bacterial ectosymbionts and virulence silencing in a Fusarium oxysporum strain. Environ Microbiol 2008;10:1725–41.
Molmeret M, Horn M, Wagner M et al. Amoebae as training grounds for intracellular bacterial pathogens. Appl Environ Microbiol 2005;71:20–8.
Morissette DC, Dauch A, Beech R et al. Isolation of mycoparasitic-related transcripts by SSH during interaction of the mycoparasite Stachybotrys elegans with its host Rhizoctonia solani. Curr Genet 2008;53:67–80.
Morissette DC, Driscoll BT, Jabaji-Hare S. Molecular cloning, characterization, and expression of a cDNA encoding an endochitinase gene from the mycoparasite Stachybotrys elegans. Fungal Genet Biol 2003;39:276–85.
Nadell CD, Xavier JB, Foster KR. The sociobiology of biofilms. FEMS Microbiol Rev 2009;33:206–24.
Nobbs AH, Lamont RJ, Jenkinson HF. Streptococcus adherence and colonization. Microbiol Mol Biol Rev 2009;73:407–50, Table of Contents.
Odelson DA, Breznak JA. Volatile Fatty Acid production by the hindgut microbiota of xylophagous termites. Appl Environ Microbiol 1983;45:1602–13.
Pande S, Shitut S, Freund L et al. Metabolic cross-feeding via intercellular nanotubes among bacteria. Nat Commun 2015;6:6238.
Partida-Martinez LP, Monajembashi S, Greulich K-O et al. Endosymbiont-Dependent Host Reproduction Maintains Bacterial-Fungal Mutualism. Curr Biol 2007;17:773–7.
Ponomarova O, Gabrielli N, Sévin DC et al. Yeast Creates a Niche for Symbiotic Lactic Acid Bacteria through Nitrogen Overflow. Cell Syst 2017;5:345–357.e6.
Ponomarova O, Patil KR. Metabolic interactions in microbial communities: Untangling the Gordian knot. Curr Opin Microbiol 2015;27:37–44.
Prokopenko MG, Hirst MB, De Brabandere L et al. Nitrogen losses in anoxic marine sediments driven by Thioploca–anammox bacterial consortia. Nature 2013;500:194–8.
Rakoff-Nahoum S, Foster KR, Comstock LE. The evolution of cooperation within the gut microbiota. Nature 2016;533:255–9.
Ramsey MM, Rumbaugh KP, Whiteley M. Metabolite Cross-Feeding Enhances Virulence in a Model Polymicrobial Infection. M. Sullam P (ed.). PLoS Pathog 2011;7:e1002012.
Reguera G, McCarthy KD, Mehta T et al. Extracellular electron transfer via microbial nanowires. Nature 2005;435:1098–101.
Rickard AH, Palmer RJ, Blehert DS et al. Autoinducer 2: a concentration-dependent signal for mutualistic bacterial biofilm growth. Mol Microbiol 2006;60:1446–56.
Ridley CJA, Day JG, Smith AG. Cryopreservation studies of an artificial co-culture between the cobalamin-requiring green alga Lobomonas rostrata and the bacterium Mesorhizobium loti. J Appl Phycol 2018;30:995–1003.
Rikhvanov EG, Varakina NN, Sozinov DY et al. Association of bacteria and yeasts in hot springs. Appl Environ Microbiol 1999;65:4292–3.
Rodionova IA, Li X, Plymale AE et al. Genomic distribution of B-vitamin auxotrophy and uptake transporters in environmental bacteria from the C hloroflexi phylum. Environ Microbiol Rep 2015;7:204–10.
Sawanon S, Kobayashi Y. Synergistic fibrolysis in the rumen by cellulolytic Ruminococcus flavefaciens and non-cellulolytic Selenomonas ruminantium: Evidence in defined cultures. Anim Sci J 2006;77:208–14.
Schink B, Pfennig N. Fermentation of trihydroxybenzenes by Pelobacter acidigallici gen. nov. sp. nov., a new strictly anaerobic, non-sporeforming bacterium. Arch Microbiol 1982;133:195–201.
Schmidt I, Bock E, Jetten MSM. Ammonia oxidation by Nitrosomonas eutropha with NO2 as oxidant is not inhibited by acetylene. Microbiology 2001;147:2247–53.
Scholten JC, Culley DE, Brockman FJ et al. Evolution of the syntrophic interaction between Desulfovibrio vulgaris and Methanosarcina barkeri: Involvement of an ancient horizontal gene transfer. Biochem Biophys Res Commun 2007;352:48–54.
Schroeckh V, Scherlach K, Nutzmann H-W et al. Intimate bacterial-fungal interaction triggers biosynthesis of archetypal polyketides in Aspergillus nidulans. Proc Natl Acad Sci 2009;106:14558–63.
Schulz F, Martijn J, Wascher F et al. A Rickettsiales symbiont of amoebae with ancient features. Environ Microbiol 2016;18:2326–42.
Shoemaker NB, Vlamakis H, Hayes K et al. Evidence for Extensive Resistance Gene Transfer amongBacteroides spp. and among Bacteroides and Other Genera in the Human Colon. Appl Environ Microbiol 2001;67:561–8.
Sieuwerts S, Molenaar D, van Hijum SAFT et al. Mixed-Culture Transcriptome Analysis Reveals the Molecular Basis of Mixed-Culture Growth in Streptococcus thermophilus and Lactobacillus bulgaricus. Appl Environ Microbiol 2010;76:7775–84.
Smith MG, Des Etages SG, Snyder M. Microbial synergy via an ethanol-triggered pathway. Mol Cell Biol 2004;24:3874–84.
Stacy A, Everett J, Jorth P et al. Bacterial fight-and-flight responses enhance virulence in a polymicrobial infection. Proc Natl Acad Sci 2014;111:7819–24.
Stadie J, Gulitz A, Ehrmann MA et al. Metabolic activity and symbiotic interactions of lactic acid bacteria and yeasts isolated from water kefir. Food Microbiol 2013;35:92–8.
Suleiman M, Zecher K, Yücel O et al. Interkingdom Cross-Feeding of Ammonium from Marine Methylamine-Degrading Bacteria to the Diatom Phaeodactylum tricornutum. Appl Environ Microbiol 2016;82:7113–22.
Summers ZM, Fogarty HE, Leang C et al. Direct exchange of electrons within aggregates of an evolved syntrophic coculture of anaerobic bacteria. Science 2010;330:1413–5.
Tata A, Perez C, Campos ML et al. Imprint Desorption Electrospray Ionization Mass Spectrometry Imaging for Monitoring Secondary Metabolites Production during Antagonistic Interaction of Fungi. Anal Chem 2015;87:12298–305.
Tong H, Zeng L, Burne RA. The EIIAB Man Phosphotransferase System Permease Regulates Carbohydrate Catabolite Repression in Streptococcus gordonii. Appl Environ Microbiol 2011;77:1957–65.
Traxler MF, Watrous JD, Alexandrov T et al. Interspecies interactions stimulate diversification of the Streptomyces coelicolor secreted metabolome. MBio 2013;4:e00459-13.
Wald J, Hroudova M, Jansa J et al. Pseudomonads Rule Degradation of Polyaromatic Hydrocarbons in Aerated Sediment. Front Microbiol 2015;6:1268.
Wanner G, Vogl K, Overmann J. Ultrastructural characterization of the prokaryotic symbiosis in &quot;Chlorochromatium aggregatum&quot;. J Bacteriol 2008;190:3721–30.
Winkler MKH, Bassin JP, Kleerebezem R et al. Unravelling the reasons for disproportion in the ratio of AOB and NOB in aerobic granular sludge. Appl Microbiol Biotechnol 2012;94:1657–66.
Woznica A, Gerdt JP, Hulett RE et al. Mating in the Closest Living Relatives of Animals Is Induced by a Bacterial Chondroitinase. Cell 2017;170:1175–1183.e11.
Wu D, Daugherty SC, Van Aken SE et al. Metabolic Complementarity and Genomics of the Dual Bacterial Symbiosis of Sharpshooters. Parkhill J (ed.). PLoS Biol 2006;4:e188.
